# Supplementary material for: Differences in Transdiaphragmatic Pressure of Dogs Suffering from Cervical or Thoracolumbar Myelopathy Anaesthetised with Isoflurane
Source: Animals (Basel). 2025 Jan 9;15(2):147. doi: 10.3390/ani15020147 (PMC11758306; doi:10.3390/ani15020147)
Supplement: Supplementary file 1 [file animals-15-00147-s001.zip]

Archive with 1 entries (1 files):
- animals-3358770-supplementary.pdf
